# Supplementary material for: The Response of Cowpea (Vigna unguiculata) Plants to Three Abiotic Stresses Applied with Increasing Intensity: Hypoxia, Salinity, and Water Deficit
Source: Metabolites. 2022 Jan 4;12(1):38. doi: 10.3390/metabo12010038 (PMC8777733; doi:10.3390/metabo12010038)
Supplement: Supplementary file 1 [file metabolites-12-00038-s001.zip]

Archive with 1 entries (1 files):
- metabolites-1490097-supplementary.pdf
